# Supplementary material for: Promoting Sports Practice in Persons with Hemophilia: A Survey of Clinicians’ Perspective
Source: Int J Environ Res Public Health. 2021 Nov 11;18(22):11841. doi: 10.3390/ijerph182211841 (PMC8625842; doi:10.3390/ijerph182211841)
Supplement: Supplementary file 1 [file ijerph-18-11841-s001.zip]

Archive with 1 entries (1 files):
- ijerph-1399624-supplementary.pdf
